# Supplementary material for: Active Commuting to School among Spanish Preschool Children: A Temporal Change Study between 2013 and 2017
Source: Children (Basel). 2023 Dec 20;11(1):3. doi: 10.3390/children11010003 (PMC10813918; doi:10.3390/children11010003)
Supplement: Supplementary file 1 [file children-11-00003-s001.zip]

Archive with 1 entries (1 files):
- children-2747880-supplementary.pdf
